# Supplementary material for: Specialized Pediatric Palliative Care Services in Pediatric Hematopoietic Stem Cell Transplant Centers
Source: Children (Basel). 2021 Jul 21;8(8):615. doi: 10.3390/children8080615 (PMC8393700; doi:10.3390/children8080615)
Supplement: Supplementary file 1 [file children-08-00615-s001.zip]

Archive with 1 entries (1 files):
- children-1277095-supplementary.pdf
